# Supplementary material for: Spatial and stoichiometric in situ analysis of biomolecular oligomerization at single-protein resolution
Source: Nat Commun. 2025 May 6;16:4202. doi: 10.1038/s41467-025-59500-z (PMC12056017; doi:10.1038/s41467-025-59500-z)
Supplement: Supplementary file 4 — Supplementary Data 1 [file 41467_2025_59500_MOESM4_ESM.xlsx]

## Sheet: panel g
Untreated
Monomer [%]	Dimer [%]	Tetramer [%]
93.94	3.03	3.03

## Sheet: panel h
Treated
Monomer [%]	Dimer [%]	Tetramer [%]
63.65	9.08	27.27

## Sheet: panel i
Untreated, Cell 1						Treated, Cell 1
	Monomer [%]	Dimer [%]	Tetramer [%]	KS2			Monomer [%]	Dimer [%]	Tetramer [%]	KS2
Mean	93.94	3.03	3.03	0.007798		Mean	63.65	9.08	27.27	0.0206146
Sd	1.767	2.854	1.733	0.01096		Sd	2.519	5.548	3.375	0.0012822
Untreated, Cell 2						Treated, Cell 2
	Monomer [%]	Dimer [%]	Tetramer [%]	KS2			Monomer [%]	Dimer [%]	Tetramer [%]	KS2
Mean	84.88	12.12	3	0.0151613		Mean	51.52	18.18	30.3	0.0214574
Sd	2.145	4.681	3.006	0.00236576		Sd	2.8087	4.7811	3.0451	0.00255052
Untreated, Cell 3						Treated, Cell 3
	Monomer [%]	Dimer [%]	Tetramer [%]	KS2			Monomer [%]	Dimer [%]	Tetramer [%]	KS2
Mean	90.92	3.03	6.05	0.0221191		Mean	69.71	6.06	24.23	0.0328405
Sd	1.688	4.008	2.642	0.00154706		Sd	1.73	3.696	2.6197	0.00240612
Untreated, all cells						Treated, all cells
	Monomer [%]	Dimer [%]	Tetramer [%]				Monomer [%]	Dimer [%]	Tetramer [%]
Mean	89.9133	6.06	4.02667			Mean	61.6267	11.1067	27.2667
Sd	4.61313	5.24811	1.75232			Sd	9.26226	6.30905	3.035

## Sheet: LE
Cell 1, untreated						Cell 1, treated
LE [%]	Monomer [%]	Dimer [%]	Tetramer [%]	KS2		LE [%]	Monomer [%]	Dimer [%]	Tetramer [%]	KS2
32.9	93.94	0	6.06	0.008637		32.9	57.6	12.12	30.28	0.020626
37.5	93.94	3.03	3.03	0.007798		37.5	57.59	18.18	24.23	0.021767
42.1	93.94	3.03	3.03	0.008763		42.1	60.63	18.18	21.19	0.021306
Cell 2, untreated						Cell 2, treated
LE [%]	Monomer [%]	Dimer [%]	Tetramer [%]	KS2		LE [%]	Monomer [%]	Dimer [%]	Tetramer [%]	KS2
32.9	81.83	12.12	6.05	0.014347		32.9	51.53	9.09	39.38	0.023352
37.5	84.88	9.08	6.04	0.016635		37.5	54.55	12.12	33.33	0.022228
42.1	84.86	15.14	0	0.014882		42.1	57.6	15.15	27.25	0.022952
Cell 3, untreated						Cell 3, treated
LE [%]	Monomer [%]	Dimer [%]	Tetramer [%]	KS2		LE [%]	Monomer [%]	Dimer [%]	Tetramer [%]	KS2
32.9	90.91	0	9.09	0.021665		32.9	63.65	9.09	27.26	0.03275
37.5	90.92	3.03	6.05	0.022119		37.5	69.71	6.06	24.23	0.032226
42.1	87.88	9.09	3.03	0.022834		42.1	69.71	9.08	21.21	0.033243
