# Supplementary material for: Spatial and stoichiometric in situ analysis of biomolecular oligomerization at single-protein resolution
Source: Nat Commun. 2025 May 6;16:4202. doi: 10.1038/s41467-025-59500-z (PMC12056017; doi:10.1038/s41467-025-59500-z)
Supplement: Supplementary file 5 — Supplementary Data 2 [file 41467_2025_59500_MOESM5_ESM.xlsx]

## Sheet: panel d
Proportions
Monomer CD80 [%]	Monomer PD-L1 [%]	Dimer CD80 [%]	Dimer PD-L1 [%]	Heterodimer [%]
0	18.72	13.04	38.43	29.81

## Sheet: panel e
	Cell 1
	Monomer CD80 [%]	Monomer PD-L1 [%]	Dimer CD80 [%]	Dimer PD-L1 [%]	Heterodimer [%]	KS2
Mean	9.2	28.84	8.6	22.21	31.15	0.0176938
Sd	1.86	0.84	1.66	0	1.68	0.000652702
	Cell 2
	Monomer CD80 [%]	Monomer PD-L1 [%]	Dimer CD80 [%]	Dimer PD-L1 [%]	Heterodimer [%]	KS2
Mean	0.74	18.72	12.3	38.43	29.81	0.027225
Sd	0.94	0	0.94	0	0	0.00150899
	Cell 3
	Monomer CD80 [%]	Monomer PD-L1 [%]	Dimer CD80 [%]	Dimer PD-L1 [%]	Heterodimer [%]	KS2
Mean	0.63	27.36	6.47	44.23	21.31	0.0253124
Sd	0.61	1.42	0.61	1.42	0	0.00110251
	All cells
	Monomer CD80 [%]	Monomer PD-L1 [%]	Dimer CD80 [%]	Dimer PD-L1 [%]	Heterodimer [%]
Mean	3.52333	24.9733	9.12333	34.9567	27.4233
Sd	4.91645	5.46587	2.95002	11.4135	5.33653

## Sheet: panel e, LE
Cell 1
LE CD80 [%]	LE PD-L1 [%]	Monomer CD80 [%]	Monomer PD-L1 [%]	Dimer CD80 [%]	Dimer PD-L1 [%]	Heterodimer [%]	KS2
17.2	44.6	9.36	22.55	9.36	25.96	32.77	0.0201836
17.2	47.3	12.16	27.77	9.72	21.18	29.17	0.0199502
17.2	50	10.06	23.88	10.07	20.75	35.24	0.0207383
19.7	44.6	8.55	30.3	8.56	22.64	29.95	0.0197188
19.7	47.3	11.13	31.06	8.9	22.21	26.7	0.0203411
19.7	50	11.54	27.43	6.92	21.79	32.32	0.0212728
22.2	44.6	9.84	33.19	5.91	23.49	27.57	0.0197309
22.2	47.3	10.26	31.79	6.15	23.07	28.73	0.0191839
22.2	50	10.66	30.43	6.39	22.68	29.84	0.0203407
	Mean	10.3956	28.7111	7.99778	22.6411	30.2544	0.0201623
	St. d.	1.11526	3.61183	1.64945	1.52244	2.71696	0.000613828
Cell 2
LE CD80 [%]	LE PD-L1 [%]	Monomer CD80 [%]	Monomer PD-L1 [%]	Dimer CD80 [%]	Dimer PD-L1 [%]	Heterodimer [%]	KS2
17.2	44.6	0	10.48	11.81	42.28	35.43	0.0302647
17.2	47.3	0	15.9	14.36	36.93	32.81	0.0327465
17.2	50	0	16.84	17.04	36.29	29.83	0.0248845
19.7	44.6	0	18.1	10.71	39.05	32.14	0.0284217
19.7	47.3	0	23.53	13.04	33.62	29.81	0.0284894
19.7	50	0	22.31	13.57	33.1	31.02	0.0268705
22.2	44.6	0	20.53	9.8	40.26	29.41	0.0255775
22.2	47.3	0	21.06	11.95	39.67	27.32	0.0259605
22.2	50	0	24.87	12.45	34.22	28.46	0.0249218
	Mean	0	19.2911	12.7478	37.2689	30.6922	0.0275708
	St. d.	0	4.46419	2.1281	3.2415	2.46616	0.002667
Cell 3
LE CD80 [%]	LE PD-L1 [%]	Monomer CD80 [%]	Monomer PD-L1 [%]	Dimer CD80 [%]	Dimer PD-L1 [%]	Heterodimer [%]	KS2
17.2	44.6	0	25.24	6.3	43.25	25.21	0.0297399
17.2	47.3	0	20.18	7.93	48.1	23.79	0.0272018
17.2	50	1.39	25.94	8.29	42.28	22.1	0.0263621
19.7	44.6	0	23.08	6.77	49.85	20.3	0.0268236
19.7	47.3	0	15.57	5.92	54.83	23.68	0.0270258
19.7	50	0	25.61	6.19	43.42	24.78	0.0261872
22.2	44.6	0	18.03	5.1	56.47	20.4	0.0240744
22.2	47.3	1.08	23.92	5.36	50.35	19.29	0.0245876
22.2	50	0	27.58	5.61	44.35	22.46	0.0266997
	Mean	0.274444	22.7944	6.38556	48.1	22.4456	0.0265225
	St. d.	0.550071	4.02772	1.10274	5.20618	2.10024	0.00162263

## Sheet: panel f
	Cell 1, CD80 only				Cell 1, PD-L1 only
	Monomer CD80 [%]	Dimer CD80 [%]	Heterodimer [%]		Monomer PD-L1 [%]	Dimer PD-L1 [%]	Heterodimer [%]
Mean	27.56	25.77	46.66		43.29	33.34	23.38
S.d.	5.57	4.97	2.52		1.26	0	1.26
	Cell 2, CD80 only				Cell 2, PD-L1 only
	Monomer CD80 [%]	Dimer CD80 [%]	Heterodimer [%]		Monomer PD-L1 [%]	Dimer PD-L1 [%]	Heterodimer [%]
Mean	2.66	43.99	53.33		25.98	53.34	20.69
S.d.	3.37	3.37	0		0	0	0
	Cell 3, CD80 only				Cell 3, PD-L1 only
	Monomer CD80 [%]	Dimer CD80 [%]	Heterodimer [%]		Monomer PD-L1 [%]	Dimer PD-L1 [%]	Heterodimer [%]
Mean	3.54	36.44	60		33.27	53.77	12.96
S.d.	3.43	3.43	0		1.72	1.72	0
	All cells, CD80 only				All cells, PD-L1 only
	Monomer CD80 [%]	Dimer CD80 [%]	Heterodimer [%]		Monomer PD-L1 [%]	Dimer PD-L1 [%]	Heterodimer [%]
Mean	11.2533	35.4	53.33		34.18	46.8167	19.01
S.d.	14.1288	9.15441	6.67		8.69081	11.6731	5.40933

## Sheet: panel f, LE
Cell 1, CD80 only						Cell 1, PD-L1 only
LE CD80 [%]	LE PD-L1 [%]	Monomer CD80 [%]	Dimer CD80 [%]	Heterodimer [%]		LE CD80 [%]	LE PD-L1 [%]	Monomer PD-L1 [%]	Dimer PD-L1 [%]	Heterodimer [%]
17.2	44.6	26.66	26.66	46.67		17.2	44.6	34.75	40.01	25.25
17.2	47.3	33.35	26.66	40		17.2	47.3	43.71	33.33	22.95
17.2	50	26.64	26.67	46.67		17.2	50	38.37	33.34	28.31
19.7	44.6	26.65	26.68	46.67		19.7	44.6	44.61	33.34	22.05
19.7	47.3	33.34	26.66	40		19.7	47.3	46.62	33.34	20.04
19.7	50	33.33	19.99	46.67		19.7	50	41.96	33.33	24.72
22.2	44.6	33.31	20.01	46.67		22.2	44.6	47.1	33.34	19.56
22.2	47.3	33.34	19.98	46.67		22.2	47.3	45.92	33.33	20.75
22.2	50	33.34	19.99	46.67		22.2	50	44.73	33.34	21.93
	Mean	31.1067	23.7	45.1878			Mean	43.0856	34.0778	22.84
	St. d.	3.34252	3.51726	2.94119			St. d.	4.1086	2.22459	2.82166
Cell 2, CD80 only						Cell 2, PD-L1 only
LE CD80 [%]	LE PD-L1 [%]	Monomer CD80 [%]	Dimer CD80 [%]	Heterodimer [%]		LE CD80 [%]	LE PD-L1 [%]	Monomer PD-L1 [%]	Dimer PD-L1 [%]	Heterodimer [%]
17.2	44.6	0	40	60		17.2	44.6	14.87	59.99	25.14
17.2	47.3	0	46.68	53.33		17.2	47.3	22.96	53.34	23.69
17.2	50	0	53.32	46.67		17.2	50	24.75	53.34	21.92
19.7	44.6	0	40	60		19.7	44.6	24.72	53.33	21.95
19.7	47.3	0	46.65	53.33		19.7	47.3	32.66	46.66	20.69
19.7	50	0	46.66	53.33		19.7	50	31.46	46.67	21.87
22.2	44.6	0	40	60		22.2	44.6	27.19	53.33	19.48
22.2	47.3	0	46.66	53.34		22.2	47.3	28.31	53.33	18.36
22.2	50	0	46.66	53.33		22.2	50	33.92	46.67	19.41
	Mean	0	45.1811	54.8144			Mean	26.76	51.8511	21.39
	St. d.	0	4.44042	4.44396			St. d.	5.86053	4.4423	2.16266
Cell 3, CD80 only						Cell 3, PD-L1 only
LE CD80 [%]	LE PD-L1 [%]	Monomer CD80 [%]	Dimer CD80 [%]	Heterodimer [%]		LE CD80 [%]	LE PD-L1 [%]	Monomer PD-L1 [%]	Dimer PD-L1 [%]	Heterodimer [%]
17.2	44.6	0	33.32	66.67		17.2	44.6	31.13	53.33	15.54
17.2	47.3	0	40	60		17.2	47.3	25.17	59.99	14.84
17.2	50	6.71	40	53.32		17.2	50	32.72	53.33	13.94
19.7	44.6	0	40	60		19.7	44.6	27.78	60	12.22
19.7	47.3	0	33.34	66.66		19.7	47.3	18.93	66.67	14.4
19.7	50	0	33.34	66.66		19.7	50	31.46	53.33	15.22
22.2	44.6	0	33.34	66.66		22.2	44.6	21.29	66.67	12.04
22.2	47.3	6.72	33.34	59.94		22.2	47.3	28.5	60	11.49
22.2	50	0	33.34	66.66		22.2	50	33.17	53.33	13.5
	Mean	1.49222	35.5578	62.9522			Mean	27.7944	58.5167	13.6878
	St. d.	2.96104	3.33167	4.84893			St. d.	5.07435	5.558	1.47529
